# Supplementary material for: RNA Polymerase II Phosphorylated on CTD Serine 5 Interacts with the Spliceosome during Co-transcriptional Splicing
Source: Mol Cell. 2018 Oct 18;72(2):369–379.e4. doi: 10.1016/j.molcel.2018.09.004 (PMC6201815; doi:10.1016/j.molcel.2018.09.004)
Supplement: Table S1. mNET-MS Data; Related to Figure 1 — Datasets containing enriched proteins identified in two replicates of IPs with antibodies to S2P, S5P and T4P CTD. Proteins are ranked according to fold change (FC) relative to mock IP. [file mmc2.xlsx]

## Sheet: S5P_vs_Ctrl
Protein reference #	S5P CTD: Fold change (log2) to Ctrl	Gene name
P24928_NA	8.78775	NA
Q9UQ35_SRRM2	8.29002	SRRM2
P30876_POLR2B	8.15287	POLR2B
Q7KZ85_SUPT6H	6.611	SUPT6H
Q6P2Q9_PRPF8	6.42383	PRPF8
P62487_POLR2G	6.38102	POLR2G
O75643_SNRNP200	5.89152	SNRNP200
Q5VT52_RPRD2	5.58907	RPRD2
O60306_AQR	5.5617	AQR
Q99590_SCAF11	5.46482	SCAF11
P19387_POLR2C	5.40114	POLR2C
Q9HCS7_XAB2	5.37135	XAB2
P19388_POLR2E	5.34056	POLR2E
Q15029_EFTUD2	5.26815	EFTUD2
Q9UMS4_PRPF19	5.25618	PRPF19
Q9P1Y6_PHRF1	5.0073	PHRF1
P14923_JUP	5.00323	JUP
P52434_POLR2H	4.91293	POLR2H
A0A075B6S2_IGKV2D-29	4.86402	IGKV2D-29
Q13573_SNW1	4.78405	SNW1
Q9BZJ0_CRNKL1	4.6527	CRNKL1
Q96DI7_SNRNP40	4.57671	SNRNP40
O43660_PLRG1	4.55764	PLRG1
O60508_CDC40	4.52392	CDC40
O15514_POLR2D	4.49474	POLR2D
S4R3H4_NA	4.45697	NA
Q9H7N4_SCAF1	4.38352	SCAF1
P36954_POLR2I	4.24206	POLR2I
Q14562_DHX8	4.20563	DHX8
Q9Y2W1_THRAP3	4.18594	THRAP3
Q13523_PRPF4B	4.17827	PRPF4B
Q9H307_NA	4.17723	NA
Q15393_SF3B3	4.15321	SF3B3
P38919_EIF4A3	4.13892	EIF4A3
P18583_SON	4.07074	SON
Q7Z6E9_RBBP6	4.04333	RBBP6
Q9HCG8_CWC22	3.99965	CWC22
Q9UIF9_BAZ2A	3.98058	BAZ2A
O75533_SF3B1	3.93999	SF3B1
Q9NW64_RBM22	3.86279	RBM22
P62875_POLR2L	3.83824	POLR2L
P14678_SNRPB	3.79709	SNRPB
Q15287_RNPS1	3.796	RNPS1
Q99459_CDC5L	3.76376	CDC5L
P81605_DCD	3.73798	DCD
Q13435_SF3B2	3.72528	SF3B2
O75494_SRSF10	3.70246	SRSF10
O60264_SMARCA5	3.68677	SMARCA5
P62805_HIST1H4E	3.67111	HIST1H4E
P62805_HIST1H4B	3.67111	HIST1H4B
P62805_HIST1H4A	3.67111	HIST1H4A
P62805_HIST2H4B	3.67111	HIST2H4B
P62805_HIST2H4A	3.67111	HIST2H4A
P62805_HIST1H4K	3.67111	HIST1H4K
P62805_HIST1H4H	3.67111	HIST1H4H
P62805_HIST1H4I	3.67111	HIST1H4I
P62805_HIST1H4F	3.67111	HIST1H4F
P62805_HIST1H4L	3.67111	HIST1H4L
P62805_HIST1H4D	3.67111	HIST1H4D
P62805_HIST1H4J	3.67111	HIST1H4J
P62805_HIST1H4C	3.67111	HIST1H4C
P62805_HIST4H4	3.67111	HIST4H4
O60231_DHX16	3.6389	DHX16
Q9NYF8_BCLAF1	3.58932	BCLAF1
P84090_ERH	3.55904	ERH
Q8TAD8_SNIP1	3.54644	SNIP1
Q9UJV9_DDX41	3.51889	DDX41
Q96P16_RPRD1A	3.47226	RPRD1A
Q9NQG5_RPRD1B	3.46091	RPRD1B
P52435_POLR2J	3.41788	POLR2J
Q8WWQ0_PHIP	3.35882	PHIP
Q9UNP9_PPIE	3.32245	PPIE
O43143_DHX15	3.25944	DHX15
P11142_HSPA8	3.16669	HSPA8
Q9ULR0_ISY1	3.10294	ISY1
P38159_RBMX	3.0233	RBMX
P62424_RPL7A	3.01044	RPL7A
P41223_BUD31	2.98461	BUD31
P36578_RPL4	2.93339	RPL4
Q9BZE4_GTPBP4	2.89336	GTPBP4
Q15459_SF3A1	2.88372	SF3A1
O95391_SLU7	2.86868	SLU7
Q9Y5B9_SUPT16H	2.83243	SUPT16H
Q96DF8_ESS2	2.77882	ESS2
P61218_POLR2F	2.7664	POLR2F
O95926_SYF2	2.75853	SYF2
P16401_HIST1H1B	2.74023	HIST1H1B
Q12874_SF3A3	2.71419	SF3A3
P0CG47_UBB	2.70022	UBB
P46087_NOP2	2.6786	NOP2
O75934_BCAS2	2.67748	BCAS2
Q9UKM9_RALY	2.67693	RALY
P0C0S8_HIST1H2AI	2.66769	HIST1H2AI
Q9Y5S9_RBM8A	2.65854	RBM8A
Q02040_AKAP17A	2.65314	AKAP17A
O75367_H2AFY	2.60961	H2AFY
Q13242_SRSF9	2.57859	SRSF9
Q16531_DDB1	2.57014	DDB1
Q9UIG0_BAZ1B	2.55636	BAZ1B
P39023_RPL3	2.53643	RPL3
P46781_AC012314.3	2.53218	AC012314.3
Q96A72_MAGOHB	2.52843	MAGOHB
Q6UX04_CWC27	2.51969	CWC27
Q9BRD0_BUD13	2.51608	BUD13
P08107_NA	2.50282	NA
Q9H9J4_NA	2.48776	NA
O76021_RSL1D1	2.48321	RSL1D1
Q9H5V9_NA	2.47595	NA
P56537_EIF6	2.47569	EIF6
P62241_RPS8	2.46906	RPS8
Q16629_SRSF7	2.45478	SRSF7
P0C0S8_HIST1H2AG	2.44304	HIST1H2AG
P62314_SNRPD1	2.43475	SNRPD1
P58876_HIST1H2BD	2.4346	HIST1H2BD
Q9BU76_C1orf35	2.40123	C1orf35
P09661_SNRPA1	2.39481	SNRPA1
P0C0S8_HIST1H2AM	2.39326	HIST1H2AM
P62995_TRA2B	2.39092	TRA2B
Q5T3I0_NA	2.38722	NA
O00267_SUPT5H	2.37923	SUPT5H
P61353_RPL27	2.36279	RPL27
Q13427_PPIG	2.34423	PPIG
Q8TDN6_BRIX1	2.33602	BRIX1
Q15427_SF3B4	2.30903	SF3B4
O60814_HIST1H2BK	2.29749	HIST1H2BK
X6RAL5_NA	2.29559	NA
Q8IUE6_HIST2H2AB	2.2844	HIST2H2AB
Q99848_EBNA1BP2	2.27634	EBNA1BP2
Q8WUD4_CCDC12	2.2666	CCDC12
Q8N5F7_NKAP	2.26475	NKAP
Q9Y388_RBMX2	2.25699	RBMX2
P18124_RPL7	2.25444	RPL7
P62888_RPL30	2.2508	RPL30
Q9NR30_DDX21	2.2411	DDX21
Q9BWJ5_SF3B5	2.24051	SF3B5
Q8WUA2_PPIL4	2.23976	PPIL4
P30050_RPL12	2.23928	RPL12
P62316_SNRPD2	2.22423	SNRPD2
Q9Y3Y2_CHTOP	2.20562	CHTOP
Q8WUQ7_CACTIN	2.19969	CACTIN
Q02878_RPL6	2.19912	RPL6
P61326_MAGOH	2.19372	MAGOH
P49756_RBM25	2.17646	RBM25
Q13595_TRA2A	2.17503	TRA2A
Q2TAY7_SMU1	2.17451	SMU1
P38646_HSPA9	2.17305	HSPA9
P68431_HIST1H3B	2.15782	HIST1H3B
P68431_HIST1H3H	2.15782	HIST1H3H
P68431_HIST1H3F	2.15782	HIST1H3F
P68431_HIST1H3I	2.15782	HIST1H3I
P68431_HIST1H3E	2.15782	HIST1H3E
P68431_HIST1H3J	2.15782	HIST1H3J
P68431_HIST1H3D	2.15782	HIST1H3D
P68431_HIST1H3G	2.15782	HIST1H3G
P68431_HIST1H3C	2.15782	HIST1H3C
P68431_HIST1H3A	2.15782	HIST1H3A
Q8IYB3_SRRM1	2.1459	SRRM1
Q92917_GPKOW	2.14255	GPKOW
P08621_SNRNP70	2.13595	SNRNP70
P08579_SNRPB2	2.13436	SNRPB2
Q1KMD3_HNRNPUL2	2.12083	HNRNPUL2
Q9BVP2_GNL3	2.11218	GNL3
Q9Y3C6_PPIL1	2.10606	PPIL1
O00567_NOP56	2.10603	NOP56
E9PAV3_NACA	2.09153	NACA
Q5QPL9_NA	2.07055	NA
P28799_GRN	2.06519	GRN
P62318_SNRPD3	2.05351	SNRPD3
O94776_MTA2	2.0473	MTA2
P02545_LMNA	2.04722	LMNA
Q92576_PHF3	2.03313	PHF3
Q9H8G2_CAAP1	2.02835	CAAP1
Q04695_KRT17	1.95952	KRT17
P46781_AC012314.7	1.94529	AC012314.7
O14686_KMT2D	1.94413	KMT2D
P11021_HSPA5	1.94148	HSPA5
Q9NP64_ZCCHC17	1.94115	ZCCHC17
P46781_AC012314.15	1.93934	AC012314.15
P62979_RPS27A	1.93762	RPS27A
P46781_AC012314.6	1.90794	AC012314.6
O15042_U2SURP	1.89115	U2SURP
Q8TAQ2_SMARCC2	1.88108	SMARCC2
Q8IY81_FTSJ3	1.87835	FTSJ3
O43395_PRPF3	1.87597	PRPF3
Q9H6F5_CCDC86	1.84362	CCDC86
P62306_SNRPF	1.84304	SNRPF
Q13247_SRSF6	1.84126	SRSF6
P62753_RPS6	1.83911	RPS6
P46781_AC012314.17	1.83787	AC012314.17
P46777_RPL5	1.83599	RPL5
P62750_RPL23A	1.83539	RPL23A
P22087_FBL	1.83506	FBL
Q09028_RBBP4	1.81841	RBBP4
Q96HS1_PGAM5	1.78435	PGAM5
Q92522_H1FX	1.78221	H1FX
Q12905_ILF2	1.76532	ILF2
P0C0S8_HIST1H2AL	1.76506	HIST1H2AL
O00541_PES1	1.75801	PES1
Q15365_PCBP1	1.73863	PCBP1
C9J5V9_NA	1.73371	NA
Q9P013_CWC15	1.73315	CWC15
P27635_NA	1.727	NA
P05387_RPLP2	1.71649	RPLP2
P04908_HIST1H2AB	1.71365	HIST1H2AB
P04908_HIST1H2AE	1.71365	HIST1H2AE
O95232_LUC7L3	1.71289	LUC7L3
Q16777_HIST2H2AC	1.71171	HIST2H2AC
Q00839_HNRNPU	1.69576	HNRNPU
Q13823_GNL2	1.6887	GNL2
P20700_LMNB1	1.6794	LMNB1
Q9BQ39_DDX50	1.67856	DDX50
Q13356_PPIL2	1.67287	PPIL2
Q86V81_NA	1.66826	NA
Q9NWT1_PAK1IP1	1.66804	PAK1IP1
Q5SSJ5_HP1BP3	1.66099	HP1BP3
O75683_SURF6	1.64569	SURF6
P0C0S8_HIST1H2AK	1.62436	HIST1H2AK
Q9NVP1_DDX18	1.62326	DDX18
Q9H2H8_PPIL3	1.62319	PPIL3
Q9NQ29_LUC7L	1.60553	LUC7L
Q96GQ7_DDX27	1.58036	DDX27
P69905_HBA1	1.57487	HBA1
Q13619_CUL4A	1.57392	CUL4A
P62913_RPL11	1.57326	RPL11
P62280_RPS11	1.56208	RPS11
P50914_RPL14	1.5491	RPL14
P15880_RPS2	1.54391	RPS2
P42677_RPS27	1.54045	RPS27
Q92733_PRCC	1.54003	PRCC
O15381_NVL	1.53768	NVL
P84098_RPL19	1.52318	RPL19
P55769_SNU13	1.49578	SNU13
P67809_YBX1	1.48779	YBX1
O00148_DDX39A	1.45301	DDX39A
Q9UH17_APOBEC3B	1.45039	APOBEC3B
P01614_NA	1.4401	NA
Q9NXE8_CWC25	1.43635	CWC25
O76011_KRT34	1.42493	KRT34
P01861_IGHG4	1.41679	IGHG4
P40429_RPL13A	1.40914	RPL13A
Q6PD62_CTR9	1.40682	CTR9
Q8IWX8_CHERP	1.38581	CHERP
P46779_RPL28	1.37561	RPL28
P02749_APOH	1.37488	APOH
P62917_RPL8	1.37241	RPL8
Q9NX58_NA	1.36633	NA
P12035_KRT3	1.33405	KRT3
P46781_RPS9	1.33314	RPS9
O60870_KIN	1.33013	KIN
P26368_U2AF2	1.32196	U2AF2
O43290_SART1	1.29619	SART1
O95104_SCAF4	1.27315	SCAF4
P08651_NFIC	1.26231	NFIC
P62277_RPS13	1.246	RPS13
Q09161_NCBP1	1.23636	NCBP1
P83731_RPL24	1.23563	RPL24
Q13123_IK	1.19407	IK
P51532_SMARCA4	1.17435	SMARCA4
Q15291_RBBP5	1.16361	RBBP5
P49207_RPL34	1.16076	RPL34
P0C0S5_H2AFZ	1.15833	H2AFZ
P18135_NA	1.14518	NA
P55081_MFAP1	1.12893	MFAP1
O14647_CHD2	1.11513	CHD2
Q96E39_RBMXL1	1.10545	RBMXL1
P63167_DYNLL1	1.09701	DYNLL1
O75319_NA	1.0914	NA
P84103_SRSF3	1.0828	SRSF3
Q9Y3B4_SF3B6	1.07814	SF3B6
Q16576_RBBP7	1.07371	RBBP7
O43172_PRPF4	1.06303	PRPF4
P06312_IGKV4-1	1.01547	IGKV4-1
P62906_RPL10A	1.01362	RPL10A
Q9HAZ1_CLK4	1.01188	CLK4

## Sheet: S2P_vs_Ctrl
Protein reference #	S2P CTD: Fold change (log2) to Ctrl	Gene name
P24928_NA	8.8766	NA
P30876_POLR2B	8.1318	POLR2B
Q7KZ85_SUPT6H	6.69307	SUPT6H
P62487_POLR2G	6.13808	POLR2G
P19387_POLR2C	5.62928	POLR2C
Q9UQ35_SRRM2	5.42358	SRRM2
P19388_POLR2E	5.30274	POLR2E
Q5VT52_RPRD2	5.01598	RPRD2
P52434_POLR2H	4.97008	POLR2H
Q99590_SCAF11	4.85286	SCAF11
P36954_POLR2I	4.77896	POLR2I
O15514_POLR2D	4.59278	POLR2D
Q9P1Y6_PHRF1	4.48586	PHRF1
Q9H7N4_SCAF1	4.33153	SCAF1
P62875_POLR2L	4.2047	POLR2L
P62805_HIST1H4E	3.62459	HIST1H4E
P62805_HIST1H4B	3.62459	HIST1H4B
P62805_HIST1H4A	3.62459	HIST1H4A
P62805_HIST2H4B	3.62459	HIST2H4B
P62805_HIST2H4A	3.62459	HIST2H4A
P62805_HIST1H4K	3.62459	HIST1H4K
P62805_HIST1H4H	3.62459	HIST1H4H
P62805_HIST1H4I	3.62459	HIST1H4I
P62805_HIST1H4F	3.62459	HIST1H4F
P62805_HIST1H4L	3.62459	HIST1H4L
P62805_HIST1H4D	3.62459	HIST1H4D
P62805_HIST1H4J	3.62459	HIST1H4J
P62805_HIST1H4C	3.62459	HIST1H4C
P62805_HIST4H4	3.62459	HIST4H4
Q9Y2W1_THRAP3	3.57148	THRAP3
Q6P2Q9_PRPF8	3.53725	PRPF8
P81605_DCD	3.53586	DCD
P38919_EIF4A3	3.51431	EIF4A3
P36578_RPL4	3.47165	RPL4
P62424_RPL7A	3.43973	RPL7A
Q9H307_NA	3.41581	NA
Q9BZE4_GTPBP4	3.41426	GTPBP4
P39023_RPL3	3.39907	RPL3
S4R3H4_NA	3.37051	NA
P0CG47_UBB	3.3432	UBB
P68431_HIST1H3B	3.31236	HIST1H3B
P68431_HIST1H3H	3.31236	HIST1H3H
P68431_HIST1H3F	3.31236	HIST1H3F
P68431_HIST1H3I	3.31236	HIST1H3I
P68431_HIST1H3E	3.31236	HIST1H3E
P68431_HIST1H3J	3.31236	HIST1H3J
P68431_HIST1H3D	3.31236	HIST1H3D
P68431_HIST1H3G	3.31236	HIST1H3G
P68431_HIST1H3C	3.31236	HIST1H3C
P68431_HIST1H3A	3.31236	HIST1H3A
O75643_SNRNP200	3.16117	SNRNP200
P16401_HIST1H1B	3.12937	HIST1H1B
O76021_RSL1D1	3.11611	RSL1D1
P28799_GRN	3.10138	GRN
Q9NYF8_BCLAF1	3.09435	BCLAF1
A0A075B6S2_IGKV2D-29	3.0745	IGKV2D-29
Q9NQG5_RPRD1B	3.0647	RPRD1B
Q8TDN6_BRIX1	3.05702	BRIX1
Q15287_RNPS1	2.99088	RNPS1
Q8TDD1_DDX54	2.9617	DDX54
O60264_SMARCA5	2.91323	SMARCA5
P62241_RPS8	2.8447	RPS8
P46777_RPL5	2.83862	RPL5
Q9NR30_DDX21	2.8138	DDX21
Q16531_DDB1	2.79131	DDB1
Q9BVP2_GNL3	2.78444	GNL3
Q15029_EFTUD2	2.75199	EFTUD2
O75367_H2AFY	2.73281	H2AFY
O75494_SRSF10	2.64735	SRSF10
Q99848_EBNA1BP2	2.60518	EBNA1BP2
P11142_HSPA8	2.59795	HSPA8
P30050_RPL12	2.55171	RPL12
P01625_NA	2.54489	NA
P12035_KRT3	2.53093	KRT3
P62888_RPL30	2.48599	RPL30
Q96P16_RPRD1A	2.48283	RPRD1A
Q96A72_MAGOHB	2.42547	MAGOHB
Q9UKM9_RALY	2.41404	RALY
Q9Y3Y2_CHTOP	2.28	CHTOP
O00267_SUPT5H	2.27376	SUPT5H
P62995_TRA2B	2.27216	TRA2B
P42677_RPS27	2.16338	RPS27
X6RAL5_NA	2.04314	NA
O94776_MTA2	2.03625	MTA2
Q02878_RPL6	2.03182	RPL6
Q13595_TRA2A	2.03173	TRA2A
P0C0S8_HIST1H2AG	2.00091	HIST1H2AG
P14618_PKM	1.97589	PKM
P22087_FBL	1.972	FBL
Q07020_RPL18	1.95816	RPL18
Q9Y5B9_SUPT16H	1.93634	SUPT16H
P62750_RPL23A	1.91709	RPL23A
P83731_RPL24	1.89248	RPL24
Q16777_HIST2H2AC	1.87938	HIST2H2AC
Q04695_KRT17	1.86979	KRT17
O95678_KRT75	1.86856	KRT75
O75533_SF3B1	1.86442	SF3B1
Q16629_SRSF7	1.8403	SRSF7
P38159_RBMX	1.80706	RBMX
P0C0S5_H2AFZ	1.80077	H2AFZ
Q15397_PUM3	1.79318	PUM3
P62753_RPS6	1.78172	RPS6
Q6DKI1_NA	1.74097	NA
Q13435_SF3B2	1.71911	SF3B2
Q09028_RBBP4	1.70828	RBBP4
P02545_LMNA	1.69142	LMNA
P67809_YBX1	1.61059	YBX1
Q9NZM5_NOP53	1.55391	NOP53
E9PAV3_NACA	1.54891	NACA
P62917_RPL8	1.51075	RPL8
P32969_RPL9	1.50696	RPL9
P61326_MAGOH	1.49679	MAGOH
P27635_NA	1.47911	NA
Q8TAQ2_SMARCC2	1.42256	SMARCC2
P50914_RPL14	1.41075	RPL14
P84098_RPL19	1.38484	RPL19
P69905_HBA1	1.37737	HBA1
Q9UNY4_TTF2	1.33905	TTF2
P62913_RPL11	1.32527	RPL11
Q8IUE6_HIST2H2AB	1.29873	HIST2H2AB
P62829_RPL23	1.2772	RPL23
P46776_RPL27A	1.23441	RPL27A
P11021_HSPA5	1.21641	HSPA5
P05387_RPLP2	1.18817	RPLP2
P02538_KRT6A	1.13792	KRT6A
P55769_SNU13	1.11411	SNU13
Q13242_SRSF9	1.09785	SRSF9
O60508_CDC40	1.09772	CDC40
Q9BZJ0_CRNKL1	1.0734	CRNKL1
Q8WXI7_MUC16	1.06125	MUC16

## Sheet: T4P_vs_Ctrl
Protein reference #	T4P CTD: Fold change (log2) to Ctrl	Gene name
P24928_NA	8.22482	NA
P30876_POLR2B	7.57354	POLR2B
Q7KZ85_SUPT6H	5.033	SUPT6H
P19387_POLR2C	4.96241	POLR2C
P19388_POLR2E	4.95345	POLR2E
O60814_HIST1H2BK	4.05171	HIST1H2BK
Q9BVP2_GNL3	3.8964	GNL3
Q08211_DHX9	3.6628	DHX9
P46781_RPS9	3.54753	RPS9
Q8WWQ0_PHIP	3.41629	PHIP
Q5VT52_RPRD2	3.37806	RPRD2
P52435_POLR2J	3.30407	POLR2J
P61218_POLR2F	2.99819	POLR2F
P16403_HIST1H1C	2.99521	HIST1H1C
Q9NYF8_BCLAF1	2.97556	BCLAF1
P62805_HIST1H4E	2.86347	HIST1H4E
P62805_HIST1H4B	2.86347	HIST1H4B
P62805_HIST1H4A	2.86347	HIST1H4A
P62805_HIST2H4B	2.86347	HIST2H4B
P62805_HIST2H4A	2.86347	HIST2H4A
P62805_HIST1H4K	2.86347	HIST1H4K
P62805_HIST1H4H	2.86347	HIST1H4H
P62805_HIST1H4I	2.86347	HIST1H4I
P62805_HIST1H4F	2.86347	HIST1H4F
P62805_HIST1H4L	2.86347	HIST1H4L
P62805_HIST1H4D	2.86347	HIST1H4D
P62805_HIST1H4J	2.86347	HIST1H4J
P62805_HIST1H4C	2.86347	HIST1H4C
P62805_HIST4H4	2.86347	HIST4H4
O96019_ACTL6A	2.71837	ACTL6A
Q9BYG3_NIFK	2.63586	NIFK
P62917_RPL8	2.60941	RPL8
P60709_ACTB	2.51742	ACTB
Q99590_SCAF11	2.49487	SCAF11
Q9P1Y6_PHRF1	2.37655	PHRF1
O75367_H2AFY	2.36767	H2AFY
Q6DKI1_NA	2.24058	NA
Q8WTT2_NOC3L	2.00615	NOC3L
Q02878_RPL6	2.00045	RPL6
E9PAV3_NACA	1.89359	NACA
O43290_SART1	1.82083	SART1
P62906_RPL10A	1.81397	RPL10A
P0C0S8_HIST1H2AI	1.80975	HIST1H2AI
P14618_PKM	1.77277	PKM
Q86TG7_NA	1.67816	NA
P61254_RPL26	1.65305	RPL26
Q02543_RPL18A	1.55964	RPL18A
P62753_RPS6	1.49267	RPS6
Q92576_PHF3	1.47624	PHF3
P50914_RPL14	1.46318	RPL14
Q5TEC6_HIST2H3PS2	1.43499	HIST2H3PS2
P46778_RPL21	1.42575	RPL21
Q9BZE4_GTPBP4	1.41458	GTPBP4
P46087_NOP2	1.33374	NOP2
P0CG47_UBB	1.29365	UBB
Q6P2Q9_PRPF8	1.28904	PRPF8
O95478_NSA2	1.22804	NSA2
P55081_MFAP1	1.14866	MFAP1
O43143_DHX15	1.14801	DHX15
O94776_MTA2	1.11618	MTA2
O15381_NVL	1.03122	NVL
